# Supplementary material for: Abnormal and Changing Information Interaction in Adults with Attention-Deficit/Hyperactivity Disorder Based on Network Motifs
Source: Brain Sci. 2023 Sep 15;13(9):1331. doi: 10.3390/brainsci13091331 (PMC10526475; doi:10.3390/brainsci13091331)
Supplement: Supplementary file 1 [file brainsci-13-01331-s001.zip]

Archive with 1 entries (1 files):
- brainsci-2560437-supplementary.pdf
